# Supplementary material for: Discrete typing units of Trypanosoma cruzi: Geographical and biological distribution in the Americas
Source: Sci Data. 2022 Jun 24;9:360. doi: 10.1038/s41597-022-01452-w (PMC9232490; doi:10.1038/s41597-022-01452-w)
Supplement: Supplementary file 1 — Supplementary table [file 41597_2022_1452_MOESM1_ESM.xlsx]

## Sheet: Hoja1
Supplementary Table 1. Summary table from where samples were obtained.
Order	Genus of the host	Number of samples
Primate	Alouatta	11
	Aotus	6
	Callicebus	2
	Callithrix	1
	Cebuella	1
	Cebus	3
	Homo	4494
	Leontopithecus	121
	Macaca	93
	Mico	1
	Papio	4
	Saguinus	29
	Saimiri	11
	TOTAL	4777
Arecales	Euterpe	12
	TOTAL	12
Artiodactyla	Capra	24
	Dicotyles	1
	Odocoileus	1
	Ovis	8
	Sus	5
	TOTAL	39
Carnivora	Canis	463
	Cerdocyon	1
	Conepatus	4
	Felis	30
	Galictis	3
	Leopardus	2
	Lycalopex	4
	Mephitis	4
	Nasua	61
	Potus	2
	Procyon	67
	TOTAL	641
Chiroptera	Artibeus	60
	Carollia	57
	Dermanura	1
	Desmodus	24
	Diaemus	1
	Glossophaga	4
	Micronycteris	1
	Molussus	3
	Myotis	39
	Noctilio	6
	Peropteryx	1
	Phyllostomus	8
	Platyrrhinus	3
	Pteronotus	9
	Rhynchonycteris	10
	Sturnira	5
	Thyroptera	3
	Trachops	2
	TOTAL	237
Cingulata	Cerradomys	4
	Chaetophractus	2
	Dasypus	114
	Euphractus	23
	TOTAL	143
Didelphimorphia	Caluromys	4
	Didelphis	628
	Gracilinanus	18
	Marmosa	4
	Marmosops	4
	Metachirus	2
	Micoureus	3
	Monodelphis	20
	Philander	85
	Thylamys	13
	TOTAL	781
Pilosa	Bradypus	3
	Choloepus	1
	Tamandua	18
	TOTAL	22
Poales	Saccharum	1
	TOTAL	1
Rodentia	Abrothrix	40
	Akodon	11
	Calomys	3
	Cavia	2
	Cerradomys	6
	Clyomys	1
	Coendou	1
	Dasyprocta	4
	Echimys	2
	Galea	1
	Heteromys	5
	Hidrochoerus	5
	Holochilus	3
	Hylaeamys	1
	Mus	2
	Nectomys	2
	Neotoma	6
	Octodon	67
	Oecomys	19
	Oligoryzomys	4
	Oryzomys	3
	Oxymycterus	2
	Peromyscus	23
	Phyllotis	76
	Proechimys	11
	Rattus	130
	Sciurius	2
	Sigmodon	10
	Thrichomys	14
	Trinomys	1
	TOTAL	457
		14220
